# Supplementary material for: Partial Protection of Goats against Haemonchus contortus Achieved with ADP-Ribosylation Factor 1 Encapsulated in PLGA Nanoparticles
Source: Vaccines (Basel). 2024 Oct 18;12(10):1188. doi: 10.3390/vaccines12101188 (PMC11511444; doi:10.3390/vaccines12101188)
Supplement: Supplementary file 1 [file vaccines-12-01188-s001.zip]

Archive with 1 entries (1 files):
- vaccines-3207558-supplementary.pdf
